# Supplementary material for: ﻿New species and records of the genus Antocha Osten Sacken (Diptera, Limoniidae) from Tibet, China with a key to species in Qinghai-Tibet region
Source: Zookeys. 2023 Mar 24;1156:53–69. doi: 10.3897/zookeys.1156.86786 (PMC10208986; doi:10.3897/zookeys.1156.86786)
Supplement: XML Treatment for Antocha (Antocha) curvativa [file zookeys.1156.86786-treatment1.xml]

<!DOCTYPE tp:taxon-treatment
  PUBLIC "-//TaxonX//DTD Taxonomic Treatment Publishing DTD v0 20100105//EN" "tax-treatment-NSO.dtd">
<tp:taxon-treatment xmlns:tp="http://www.plazi.org/taxpub"><tp:treatment-meta><kwd-group><label>Taxon classification</label><kwd>
                <named-content content-type="kingdom">Animalia</named-content>
              </kwd></kwd-group><mixed-citation publication-type="journal"><person-group><name><surname>Lv</surname><given-names>Hanhuiying</given-names></name><name><surname>Sun</surname><given-names>Juan</given-names></name><name><surname>Wang</surname><given-names>Ning</given-names></name><name><surname>Yang</surname><given-names>Ding</given-names></name><name><surname>Zhang</surname><given-names>Xiao</given-names></name></person-group><article-title>﻿New species and records of the genus <italic><tp:taxon-name><tp:taxon-name-part taxon-name-part-type="genus" reg="Antocha">Antocha</tp:taxon-name-part></tp:taxon-name></italic> Osten Sacken (<tp:taxon-name><tp:taxon-name-part taxon-name-part-type="order">Diptera</tp:taxon-name-part></tp:taxon-name>, <tp:taxon-name><tp:taxon-name-part taxon-name-part-type="family">Limoniidae</tp:taxon-name-part></tp:taxon-name>) from Tibet, China with a key to species in Qinghai-Tibet region</article-title><source>Zookeys</source><day>24</day><month>03</month><year>2023</year><volume>1156</volume><fpage>53</fpage><lpage>69</lpage><pub-id pub-id-type="doi">10.3897/zookeys.1156.86786</pub-id></mixed-citation></tp:treatment-meta><tp:nomenclature><label>﻿</label><tp:taxon-name><object-id xmlns:xlink="http://www.w3.org/1999/xlink" content-type="arpha" xlink:type="simple">61E00583-E9D7-5C20-A801-081D27980182</object-id><tp:taxon-name-part taxon-name-part-type="genus" reg="Antocha">Antocha</tp:taxon-name-part> (<tp:taxon-name-part taxon-name-part-type="subgenus" reg="Antocha">Antocha</tp:taxon-name-part>) <tp:taxon-name-part taxon-name-part-type="species" reg="curvativa">curvativa</tp:taxon-name-part><object-id xmlns:xlink="http://www.w3.org/1999/xlink" content-type="zoobank" xlink:type="simple">https://zoobank.org/CE9CC4CC-B440-40E5-979D-35F2A4843FEB</object-id></tp:taxon-name><tp:taxon-authority>Lv &amp; Zhang</tp:taxon-authority><tp:taxon-status xmlns:xlink="http://www.w3.org/1999/xlink" xlink:type="simple">sp. nov.</tp:taxon-status><xref ref-type="fig" rid="F2">Figs 2</xref><xref ref-type="fig" rid="F3">, 3</xref></tp:nomenclature><tp:treatment-sec sec-type="type material" id="SECID0ETUAG"><title>Type material.</title><p><bold><italic>Holotype</italic></bold>: China • ♂; Tibet Autonomous Region, Medog County, Bari village; <named-content xmlns:xlink="http://www.w3.org/1999/xlink" content-type="dwc:verbatimCoordinates" xlink:type="simple"><named-content content-type="geo-json" specific-use="{&#34;type&#34;:&#34;Point&#34;,&#34;coordinates&#34;:[95.365000,29.336944]}" id="NCID0EBVAG" xlink:type="simple">29°20'13"N, 95°21'54"E</named-content></named-content>; 1680 m a.s.l.; 29 July 2014; Yan Li leg; <named-content xmlns:xlink="http://www.w3.org/1999/xlink" content-type="dwc:institutional_code" xlink:title="Entomological Museum of China Agricultural University" xlink:href="http://grbio.org/institution/china-agricultural-university" xlink:type="simple">CAU</named-content>. <bold><italic>Paratypes</italic></bold>: China • 2 ♂♂ 2 ♀♀; same data as holotype; <named-content xmlns:xlink="http://www.w3.org/1999/xlink" content-type="dwc:institutional_code" xlink:title="Entomological Museum of China Agricultural University" xlink:href="http://grbio.org/institution/china-agricultural-university" xlink:type="simple">CAU</named-content>.</p></tp:treatment-sec><tp:treatment-sec sec-type="diagnosis" id="SECID0ERVAG"><title>Diagnosis.</title><p><tp:taxon-name><tp:taxon-name-part taxon-name-part-type="genus" reg="Antocha">Antocha</tp:taxon-name-part> (<tp:taxon-name-part taxon-name-part-type="subgenus" reg="Antocha">A.</tp:taxon-name-part>) <tp:taxon-name-part taxon-name-part-type="species" reg="curvativa">curvativa</tp:taxon-name-part></tp:taxon-name> sp. nov. can be recognized by thorax with four more or less confluent stripes, wing having no stigma, basal section of M<sub>3</sub> which is about four times as long as m-m, posterior margin of tergite 9 having shallow median emargination and specific, stout outer gonostylus with tip distinctly flattened and nearly funnel-shaped. Aedeagal complex with interbase elongated, distally oval; paramere apically slender and curved ventrally; inner branch of paramere elongated, tip rounded.</p></tp:treatment-sec><tp:treatment-sec sec-type="description" id="SECID0EHWAG"><title>Description.</title><p><bold>Male.</bold> Body length 4.8–5.5 mm, wing length 4.3–4.8 mm, antenna length 0.9–1.1 mm.</p><p><bold><italic>Head</italic></bold> (Fig. <xref ref-type="fig" rid="F2">2b</xref>). Dark brown, with brown setae. Antenna dark brown. Scape cylindrical; pedicel oval; flagellomeres oval, apically tapering and shortened. Setae on antenna brown. Rostrum light brown; palpus brown to dark brown; setae on rostrum and palpus brown.</p><p><bold><italic>Thorax</italic></bold> (Fig. <xref ref-type="fig" rid="F2">2c</xref>). Pronotum dark brown. Prescutum and presutural scutum brown, with four more or less confluent dark brown stripes. Postsutural scutum brown; scutal lobes each with a darker brown spot. Scutellum brown, with side edges dark brown. Mediotergite dark brown. Pleuron brown (Fig. <xref ref-type="fig" rid="F2">2a</xref>). Legs with light brown coxae; trochanters light yellow with side edges brown; femora yellowish, becoming brown towards apex; tibiae and tarsal segments brown. Setae on legs brown. Wing light brown, without stigma; anal angle nearly right-angled (Fig. <xref ref-type="fig" rid="F2">2d</xref>). Veins light brown. Venation: Sc ending before fork of Rs, at about 2/3 of Rs; basal section of R<sub>5</sub> about as long as r-m; m-cu shortly before fork of M, distance approximately 1/4 its own length; basal section of M<sub>3</sub> about four times as long as m-m; cell m<sub>1</sub> about as long as cell dm. Halter with stem pale.</p><fig id="F2" position="float" orientation="portrait"><object-id xmlns:xlink="http://www.w3.org/1999/xlink" content-type="doi" xlink:type="simple">10.3897/zookeys.1156.86786.figure2</object-id><object-id xmlns:xlink="http://www.w3.org/1999/xlink" content-type="arpha" xlink:type="simple">C45D4CA0-4253-5517-89EF-06CB6375E6B3</object-id><label>Figure 2.</label><caption><p><tp:taxon-name><tp:taxon-name-part taxon-name-part-type="genus" reg="Antocha">Antocha</tp:taxon-name-part> (<tp:taxon-name-part taxon-name-part-type="subgenus" reg="Antocha">Antocha</tp:taxon-name-part>) <tp:taxon-name-part taxon-name-part-type="species" reg="curvativa">curvativa</tp:taxon-name-part></tp:taxon-name> sp. nov. <bold>a</bold> habitus of male, lateral view <bold>b</bold> male head, lateral view <bold>c</bold> male thorax, dorsal view <bold>d</bold> male wing <bold>e</bold> aedeagal complex with gonocoxite and gonostyli, dorsal view <bold>f</bold> female ovipositor, lateral view. Scale bars: 1.0 mm (<bold>a</bold>); 0.3 mm (<bold>b, c</bold>); 0.5 mm (<bold>d</bold>); 0.2 mm (<bold>e, f</bold>).</p></caption><graphic xmlns:xlink="http://www.w3.org/1999/xlink" xlink:href="zookeys-1156-053_article-86786__-g002.jpg" position="float" orientation="portrait" xlink:type="simple" id="oo_829330.jpg"><uri content-type="original_file" xlink:type="simple">https://binary.pensoft.net/fig/829330</uri></graphic></fig><p><bold><italic>Abdomen</italic>.</bold> Tergites 1–6 brown, tergites 7 and 8 dark brown. Sternites 1–6 light brown, sternites 7 and 8 dark brown.</p><p><bold><italic>Hypopygium</italic></bold> (Figs <xref ref-type="fig" rid="F2">2e</xref>, <xref ref-type="fig" rid="F3">3</xref>). Brown. Posterior margin of tergite 9 with broad and shallow emargination (Fig. <xref ref-type="fig" rid="F3">3a</xref>). Gonocoxite nearly cylindrical, with long yellow setae (Figs <xref ref-type="fig" rid="F2">2e</xref>, <xref ref-type="fig" rid="F3">3</xref>). Outer gonostylus stout, apical half sclerotized, tip distinctly curved, flattened, nearly funnel-shaped. Inner gonostylus thick and fleshy. Interbase nearly V-shaped, distal part elongate and oval (Figs <xref ref-type="fig" rid="F2">2e</xref>, <xref ref-type="fig" rid="F3">3</xref>). Paramere with base rod-shaped, apical part slender, curved ventrally, and with tip sharp. Inner branch of paramere in the shape of elongated lobe with tip rounded (Figs <xref ref-type="fig" rid="F2">2e</xref>, <xref ref-type="fig" rid="F3">3</xref>). Aedeagus rod-shaped, curved ventrally (Figs <xref ref-type="fig" rid="F2">2e</xref>, <xref ref-type="fig" rid="F3">3</xref>).</p><fig id="F3" position="float" orientation="portrait"><object-id xmlns:xlink="http://www.w3.org/1999/xlink" content-type="doi" xlink:type="simple">10.3897/zookeys.1156.86786.figure3</object-id><object-id xmlns:xlink="http://www.w3.org/1999/xlink" content-type="arpha" xlink:type="simple">5821DF6E-F23A-5DAB-846D-750402DCE604</object-id><label>Figure 3.</label><caption><p><tp:taxon-name><tp:taxon-name-part taxon-name-part-type="genus" reg="Antocha">Antocha</tp:taxon-name-part> (<tp:taxon-name-part taxon-name-part-type="subgenus" reg="Antocha">Antocha</tp:taxon-name-part>) <tp:taxon-name-part taxon-name-part-type="species" reg="curvativa">curvativa</tp:taxon-name-part></tp:taxon-name> sp. nov. <bold>a</bold> male hypopygium, dorsal view <bold>b</bold> male hypopygium, ventral view. Scale bar: 0.1 mm.</p></caption><graphic xmlns:xlink="http://www.w3.org/1999/xlink" xlink:href="zookeys-1156-053_article-86786__-g003.jpg" position="float" orientation="portrait" xlink:type="simple" id="oo_829331.jpg"><uri content-type="original_file" xlink:type="simple">https://binary.pensoft.net/fig/829331</uri></graphic></fig><p><bold>Female.</bold> Body length 5.0–5.5 mm, wing length 4.5–5.0 mm. Generally similar to male by body coloration.</p><p><bold><italic>Ovipositor</italic></bold> (Fig. <xref ref-type="fig" rid="F2">2f</xref>). Tergite 10 dark brown, caudal part paler. Cercus brown with base darker, tip raised and tapering. Hypogynial valve light brown, reaching approximately 3/5 of cercus.</p></tp:treatment-sec><tp:treatment-sec sec-type="etymology" id="SECID0EK3AG"><title>Etymology.</title><p>The specific name refers to the curved apical part of paramere.</p></tp:treatment-sec><tp:treatment-sec sec-type="distribution" id="SECID0EP3AG"><title>Distribution.</title><p>China (Tibet).</p></tp:treatment-sec><tp:treatment-sec sec-type="remarks" id="SECID0EU3AG"><title>Remarks.</title><p>The new species is similar to <tp:taxon-name><tp:taxon-name-part taxon-name-part-type="genus" reg="Antocha">A.</tp:taxon-name-part> (<tp:taxon-name-part taxon-name-part-type="subgenus" reg="Antocha">A.</tp:taxon-name-part>) <tp:taxon-name-part taxon-name-part-type="species" reg="lacteibasis">lacteibasis</tp:taxon-name-part></tp:taxon-name> from China in having similar apical part of paramere and tip of inner branch of paramere being not bifid, but it can be easily distinguished by the basal section of vein M<sub>3</sub> being about four times as long as m-m (Fig. <xref ref-type="fig" rid="F2">2d</xref>) and the stout outer gonostylus with the tip sclerotized, funnel-shaped, inflated, and blunt (Figs <xref ref-type="fig" rid="F2">2e</xref>, <xref ref-type="fig" rid="F3">3</xref>). In <tp:taxon-name><tp:taxon-name-part taxon-name-part-type="genus" reg="Antocha">A.</tp:taxon-name-part> (<tp:taxon-name-part taxon-name-part-type="subgenus" reg="Antocha">A.</tp:taxon-name-part>) <tp:taxon-name-part taxon-name-part-type="species" reg="lacteibasis">lacteibasis</tp:taxon-name-part></tp:taxon-name>, the basal section of vein M<sub>3</sub> is about twice as long as m-m, and the outer gonostylus narrow with acute tip (<xref ref-type="bibr" rid="B6">Alexander 1935</xref>; <xref ref-type="bibr" rid="B18">Markevičiūtė et al. 2019</xref>, <xref ref-type="bibr" rid="B19">2021</xref>).</p></tp:treatment-sec><ref-list><ref id="B6"><mixed-citation xmlns:xlink="http://www.w3.org/1999/xlink" xlink:type="simple"><person-group><name name-style="western"><surname>Alexander</surname><given-names>CP</given-names></name></person-group> (<year>1935</year>) <article-title>New or little-known <tp:taxon-name><tp:taxon-name-part taxon-name-part-type="family">Tipulidae</tp:taxon-name-part></tp:taxon-name> from eastern Asia (<tp:taxon-name><tp:taxon-name-part taxon-name-part-type="order">Diptera</tp:taxon-name-part></tp:taxon-name>). XXVI.</article-title><source>Philippine Journal of Science</source><volume>57</volume>: <fpage>195</fpage>–<lpage>225</lpage>.</mixed-citation></ref><ref id="B18"><mixed-citation xmlns:xlink="http://www.w3.org/1999/xlink" xlink:type="simple"><person-group><name name-style="western"><surname>Markevičiūtė</surname><given-names>R</given-names></name><name name-style="western"><surname>Podenas</surname><given-names>S</given-names></name><name name-style="western"><surname>Saldaitis</surname><given-names>A</given-names></name><name name-style="western"><surname>Bernotiene</surname><given-names>R</given-names></name></person-group> (<year>2019</year>) <article-title>A new species of <italic><tp:taxon-name><tp:taxon-name-part taxon-name-part-type="genus">Antocha</tp:taxon-name-part></tp:taxon-name></italic> Osten Sacken, 1860 (<tp:taxon-name><tp:taxon-name-part taxon-name-part-type="order">Diptera</tp:taxon-name-part></tp:taxon-name>: <tp:taxon-name><tp:taxon-name-part taxon-name-part-type="family">Limoniidae</tp:taxon-name-part></tp:taxon-name>) from Sichuan, China.</article-title><source>Zootaxa</source><volume>4661</volume>(<issue>1</issue>): <fpage>118</fpage>–<lpage>132</lpage>. <ext-link xlink:type="simple" ext-link-type="doi" xlink:href="10.11646/zootaxa.4661.1.5">https://doi.org/10.11646/zootaxa.4661.1.5</ext-link></mixed-citation></ref><ref id="B19"><mixed-citation xmlns:xlink="http://www.w3.org/1999/xlink" xlink:type="simple"><person-group><name name-style="western"><surname>Markevičiūtė</surname><given-names>R</given-names></name><name name-style="western"><surname>Podenas</surname><given-names>S</given-names></name><name name-style="western"><surname>Saldaitis</surname><given-names>A</given-names></name></person-group> (<year>2021</year>) <article-title>New <italic><tp:taxon-name><tp:taxon-name-part taxon-name-part-type="genus">Antocha</tp:taxon-name-part></tp:taxon-name></italic> Osten Sacken (<tp:taxon-name><tp:taxon-name-part taxon-name-part-type="order">Diptera</tp:taxon-name-part></tp:taxon-name>: <tp:taxon-name><tp:taxon-name-part taxon-name-part-type="family">Limoniidae</tp:taxon-name-part></tp:taxon-name>) from Sichuan, China.</article-title><source>Zootaxa</source><volume>4969</volume>(<issue>2</issue>): <fpage>280</fpage>–<lpage>292</lpage>. <ext-link xlink:type="simple" ext-link-type="doi" xlink:href="10.11646/zootaxa.4969.2.3">https://doi.org/10.11646/zootaxa.4969.2.3</ext-link></mixed-citation></ref></ref-list></tp:taxon-treatment>
