# Supplementary material for: ﻿New species and records of the genus Antocha Osten Sacken (Diptera, Limoniidae) from Tibet, China with a key to species in Qinghai-Tibet region
Source: Zookeys. 2023 Mar 24;1156:53–69. doi: 10.3897/zookeys.1156.86786 (PMC10208986; doi:10.3897/zookeys.1156.86786)
Supplement: XML Treatment for Antocha (Antocha) setigera [file zookeys.1156.86786-treatment2.xml]

<!DOCTYPE tp:taxon-treatment
  PUBLIC "-//TaxonX//DTD Taxonomic Treatment Publishing DTD v0 20100105//EN" "tax-treatment-NSO.dtd">
<tp:taxon-treatment xmlns:tp="http://www.plazi.org/taxpub"><tp:treatment-meta><kwd-group><label>Taxon classification</label><kwd>
                <named-content content-type="kingdom">Animalia</named-content>
              </kwd></kwd-group><mixed-citation publication-type="journal"><person-group><name><surname>Lv</surname><given-names>Hanhuiying</given-names></name><name><surname>Sun</surname><given-names>Juan</given-names></name><name><surname>Wang</surname><given-names>Ning</given-names></name><name><surname>Yang</surname><given-names>Ding</given-names></name><name><surname>Zhang</surname><given-names>Xiao</given-names></name></person-group><article-title>﻿New species and records of the genus <italic><tp:taxon-name><tp:taxon-name-part taxon-name-part-type="genus" reg="Antocha">Antocha</tp:taxon-name-part></tp:taxon-name></italic> Osten Sacken (<tp:taxon-name><tp:taxon-name-part taxon-name-part-type="order">Diptera</tp:taxon-name-part></tp:taxon-name>, <tp:taxon-name><tp:taxon-name-part taxon-name-part-type="family">Limoniidae</tp:taxon-name-part></tp:taxon-name>) from Tibet, China with a key to species in Qinghai-Tibet region</article-title><source>Zookeys</source><day>24</day><month>03</month><year>2023</year><volume>1156</volume><fpage>53</fpage><lpage>69</lpage><pub-id pub-id-type="doi">10.3897/zookeys.1156.86786</pub-id></mixed-citation></tp:treatment-meta><tp:nomenclature><label>﻿</label><tp:taxon-name><object-id xmlns:xlink="http://www.w3.org/1999/xlink" content-type="arpha" xlink:type="simple">1F09FB63-1937-5676-B812-11C5E315BEAD</object-id><tp:taxon-name-part taxon-name-part-type="genus" reg="Antocha">Antocha</tp:taxon-name-part> (<tp:taxon-name-part taxon-name-part-type="subgenus" reg="Antocha">Antocha</tp:taxon-name-part>) <tp:taxon-name-part taxon-name-part-type="species" reg="setigera">setigera</tp:taxon-name-part></tp:taxon-name><tp:taxon-authority>Alexander</tp:taxon-authority><xref ref-type="fig" rid="F4">Figs 4</xref><xref ref-type="fig" rid="F5">, 5</xref><tp:nomenclature-citation-list><tp:nomenclature-citation><tp:taxon-name><tp:taxon-name-part taxon-name-part-type="genus" reg="Antocha">Antocha</tp:taxon-name-part> (<tp:taxon-name-part taxon-name-part-type="subgenus" reg="Antocha">Antocha</tp:taxon-name-part>) <tp:taxon-name-part taxon-name-part-type="species" reg="setigera">setigera</tp:taxon-name-part></tp:taxon-name><comment><xref ref-type="bibr" rid="B5">Alexander 1933b</xref>: 369 (original description).</comment></tp:nomenclature-citation></tp:nomenclature-citation-list></tp:nomenclature><tp:treatment-sec sec-type="type material" id="SECID0EXABG"><title>Type material examined.</title><p><bold><italic>Holotype</italic></bold>: China • ♂; Sichuan province, Mount Omei; 2134 m a.s.l.; 17 July 1931; Franck leg; <named-content xmlns:xlink="http://www.w3.org/1999/xlink" content-type="dwc:institutional_code" xlink:title="National Museum of Natural History, Smithsonian Institution" xlink:href="http://grbio.org/institution/smithsonian-institution-national-museum-natural-history-0" xlink:type="simple">USNM</named-content>. <bold>Other material examined</bold>: China • 8 ♂♂ 6 ♀♀; Tibet Autonomous Region, Chayu County, Xiachayu Farm Hydropower Station; <named-content xmlns:xlink="http://www.w3.org/1999/xlink" content-type="dwc:verbatimCoordinates" xlink:type="simple"><named-content content-type="geo-json" specific-use="{&#34;type&#34;:&#34;Point&#34;,&#34;coordinates&#34;:[97.023611,28.505278]}" id="NCID0ELBBG" xlink:type="simple">28°30'19"N, 97°01'25"E</named-content></named-content>; 1520 m a.s.l.; 8 July 2016; Shaolin Han leg; <named-content xmlns:xlink="http://www.w3.org/1999/xlink" content-type="dwc:institutional_code" xlink:title="Entomological Museum of China Agricultural University" xlink:href="http://grbio.org/institution/china-agricultural-university" xlink:type="simple">CAU</named-content>.</p></tp:treatment-sec><tp:treatment-sec sec-type="diagnosis" id="SECID0EUBBG"><title>Diagnosis.</title><p><tp:taxon-name><tp:taxon-name-part taxon-name-part-type="genus" reg="Antocha">Antocha</tp:taxon-name-part> (<tp:taxon-name-part taxon-name-part-type="subgenus" reg="Antocha">A.</tp:taxon-name-part>) <tp:taxon-name-part taxon-name-part-type="species" reg="setigera">setigera</tp:taxon-name-part></tp:taxon-name> can be recognized by thorax with four brown stripes, wing lacking a stigma, basal section of M<sub>3</sub> as long as m-m, and slightly curved outer gonostylus with blackened, blunt tip. Aedeagal complex with interbase distally small and parameres apically fused, arch-shaped.</p></tp:treatment-sec><tp:treatment-sec sec-type="description" id="SECID0EKCBG"><title>Description.</title><p><bold>Male.</bold> Body length 4.5–5.0 mm, wing length 5.0–6.0 mm, antenna length 1.5–1.8 mm.</p><p><bold><italic>Head</italic></bold> (Fig. <xref ref-type="fig" rid="F4">4b</xref>). Dark brown with brown setae. Antenna brown with light brown scape. Scape cylindrical; pedicel and flagellomeres elongate oval, apically tapering; terminal segment short, about half as short as other segments. Rostrum yellow; palpus light brown; setae on rostrum and palpus brown.</p><fig id="F4" position="float" orientation="portrait"><object-id xmlns:xlink="http://www.w3.org/1999/xlink" content-type="doi" xlink:type="simple">10.3897/zookeys.1156.86786.figure4</object-id><object-id xmlns:xlink="http://www.w3.org/1999/xlink" content-type="arpha" xlink:type="simple">7B93E76C-D163-5D16-B9A6-72762360DD5A</object-id><label>Figure 4.</label><caption><p><tp:taxon-name><tp:taxon-name-part taxon-name-part-type="genus" reg="Antocha">Antocha</tp:taxon-name-part> (<tp:taxon-name-part taxon-name-part-type="subgenus" reg="Antocha">Antocha</tp:taxon-name-part>) <tp:taxon-name-part taxon-name-part-type="species" reg="setigera">setigera</tp:taxon-name-part></tp:taxon-name><bold>a</bold> habitus of male, lateral view <bold>b</bold> male head, lateral view <bold>c</bold> male thorax, dorsal view <bold>d</bold> male wing <bold>e</bold> aedeagus complex with gonocoxite and gonostyli, dorsal view <bold>f</bold> female ovipositor, lateral view. Scale bars: 1.0 mm (<bold>a</bold>); 0.2 mm (<bold>b, c</bold>); 0.5 mm (<bold>d</bold>); 0.2 mm (<bold>e, f</bold>).</p></caption><graphic xmlns:xlink="http://www.w3.org/1999/xlink" xlink:href="zookeys-1156-053_article-86786__-g004.jpg" position="float" orientation="portrait" xlink:type="simple" id="oo_829332.jpg"><uri content-type="original_file" xlink:type="simple">https://binary.pensoft.net/fig/829332</uri></graphic></fig><p><bold><italic>Thorax</italic></bold> (Fig. <xref ref-type="fig" rid="F4">4c</xref>). Pronotum brown. Prescutum and presutural scutum brown four brown stripes. The central stripes fused in the anterior third, the rest is separated by pale narrow vitta. Postsutural scutum dark brown, middle area yellow, scutal lobes each with brown spot. Scutellum pale yellow, with side edges dark brown. Mediotergite brown to dark brown. Pleuron brown (Fig. <xref ref-type="fig" rid="F4">4a</xref>). Legs with fore coxa brown; mid coxa brownish yellow; hind coxa yellow; trochanters yellow; femora and tibiae brownish yellow; tarsi brown with terminal segments darker brown. Wing light brown, without stigma; anal angle nearly right-angled (Fig. <xref ref-type="fig" rid="F4">4d</xref>). Veins brown. Venation: Sc ending nearly at fork of Rs; basal section of R<sub>5</sub> about twice as long as r-m; m-cu shortly before fork of M, distance approximately 1/3 its own length; basal section of M<sub>3</sub> as long as m-m; cell m<sub>1</sub> longer than cell dm. Halter pale with stem light yellow.</p><p><bold><italic>Abdomen</italic>.</bold> Tergites dark brown. Sternites 1–6 brown with side edges yellow, sternites 7 and 8 dark brown.</p><p><bold><italic>Hypopygium</italic></bold> (Figs <xref ref-type="fig" rid="F4">4e</xref>, <xref ref-type="fig" rid="F5">5</xref>). Yellow. Posterior margin of tergite 9 convex with middle slightly emarginate (Fig. <xref ref-type="fig" rid="F5">5a</xref>). Gonocoxite nearly cylindrical with long brown setae (Figs <xref ref-type="fig" rid="F4">4e</xref>, <xref ref-type="fig" rid="F5">5</xref>). Outer gonostylus slightly curved, with blackened distal half and tip sclerotized and blunt. Inner gonostylus slightly curved. Interbase distally flattened, small and horn-like with tip sharp (Figs <xref ref-type="fig" rid="F4">4e</xref>, <xref ref-type="fig" rid="F5">5</xref>). Parameres apically fused, arch-shaped. Inner branch of paramere elongated, with tip narrowly obtuse (Figs <xref ref-type="fig" rid="F4">4e</xref>, <xref ref-type="fig" rid="F5">5</xref>). Aedeagus curved ventrally, tip bifid (Figs <xref ref-type="fig" rid="F4">4e</xref>, <xref ref-type="fig" rid="F5">5</xref>).</p><fig id="F5" position="float" orientation="portrait"><object-id xmlns:xlink="http://www.w3.org/1999/xlink" content-type="doi" xlink:type="simple">10.3897/zookeys.1156.86786.figure5</object-id><object-id xmlns:xlink="http://www.w3.org/1999/xlink" content-type="arpha" xlink:type="simple">770BB434-C716-5A14-B972-26F4E5BCCAA7</object-id><label>Figure 5.</label><caption><p><tp:taxon-name><tp:taxon-name-part taxon-name-part-type="genus" reg="Antocha">Antocha</tp:taxon-name-part> (<tp:taxon-name-part taxon-name-part-type="subgenus" reg="Antocha">Antocha</tp:taxon-name-part>) <tp:taxon-name-part taxon-name-part-type="species" reg="setigera">setigera</tp:taxon-name-part></tp:taxon-name><bold>a</bold> male hypopygium, dorsal view <bold>b</bold> male hypopygium, ventral view. Scale bar: 0.1 mm.</p></caption><graphic xmlns:xlink="http://www.w3.org/1999/xlink" xlink:href="zookeys-1156-053_article-86786__-g005.jpg" position="float" orientation="portrait" xlink:type="simple" id="oo_829333.jpg"><uri content-type="original_file" xlink:type="simple">https://binary.pensoft.net/fig/829333</uri></graphic></fig><p><bold>Female.</bold> Body length 4.5–5.5 mm, wing length 5.0–6.0 mm. Generally similar to male by body coloration.</p><p><bold><italic>Ovipositor</italic></bold> (Fig. <xref ref-type="fig" rid="F4">4f</xref>). Tergite 10 yellowish brown with base darker. Cercus brown, tip raised and tapering, apex acute. Hypogynial valve yellowish, reaching sub-tip of cercus.</p></tp:treatment-sec><tp:treatment-sec sec-type="distribution" id="SECID0ENIBG"><title>Distribution.</title><p>China (Sichuan, Tibet).</p></tp:treatment-sec><tp:treatment-sec sec-type="remarks" id="SECID0ESIBG"><title>Remarks.</title><p>In China, this species was previously only known in Sichuan province and is now recorded in Tibet for the first time. For descriptions and illustrations of this species, also see <xref ref-type="bibr" rid="B5">Alexander (1933b)</xref> and <xref ref-type="bibr" rid="B18">Markevičiūtė et al. (2019</xref>, <xref ref-type="bibr" rid="B19">2021</xref>).</p></tp:treatment-sec><ref-list><ref id="B5"><mixed-citation xmlns:xlink="http://www.w3.org/1999/xlink" xlink:type="simple"><person-group><name name-style="western"><surname>Alexander</surname><given-names>CP</given-names></name></person-group> (<year>1933b</year>) <article-title>New or little-known <tp:taxon-name><tp:taxon-name-part taxon-name-part-type="family">Tipulidae</tp:taxon-name-part></tp:taxon-name> from eastern Asia (<tp:taxon-name><tp:taxon-name-part taxon-name-part-type="order">Diptera</tp:taxon-name-part></tp:taxon-name>). XII.</article-title><source>Philippine Journal of Science</source><volume>50</volume>: <fpage>129</fpage>–<lpage>162</lpage>.</mixed-citation></ref><ref id="B18"><mixed-citation xmlns:xlink="http://www.w3.org/1999/xlink" xlink:type="simple"><person-group><name name-style="western"><surname>Markevičiūtė</surname><given-names>R</given-names></name><name name-style="western"><surname>Podenas</surname><given-names>S</given-names></name><name name-style="western"><surname>Saldaitis</surname><given-names>A</given-names></name><name name-style="western"><surname>Bernotiene</surname><given-names>R</given-names></name></person-group> (<year>2019</year>) <article-title>A new species of <italic><tp:taxon-name><tp:taxon-name-part taxon-name-part-type="genus">Antocha</tp:taxon-name-part></tp:taxon-name></italic> Osten Sacken, 1860 (<tp:taxon-name><tp:taxon-name-part taxon-name-part-type="order">Diptera</tp:taxon-name-part></tp:taxon-name>: <tp:taxon-name><tp:taxon-name-part taxon-name-part-type="family">Limoniidae</tp:taxon-name-part></tp:taxon-name>) from Sichuan, China.</article-title><source>Zootaxa</source><volume>4661</volume>(<issue>1</issue>): <fpage>118</fpage>–<lpage>132</lpage>. <ext-link xlink:type="simple" ext-link-type="doi" xlink:href="10.11646/zootaxa.4661.1.5">https://doi.org/10.11646/zootaxa.4661.1.5</ext-link></mixed-citation></ref><ref id="B19"><mixed-citation xmlns:xlink="http://www.w3.org/1999/xlink" xlink:type="simple"><person-group><name name-style="western"><surname>Markevičiūtė</surname><given-names>R</given-names></name><name name-style="western"><surname>Podenas</surname><given-names>S</given-names></name><name name-style="western"><surname>Saldaitis</surname><given-names>A</given-names></name></person-group> (<year>2021</year>) <article-title>New <italic><tp:taxon-name><tp:taxon-name-part taxon-name-part-type="genus">Antocha</tp:taxon-name-part></tp:taxon-name></italic> Osten Sacken (<tp:taxon-name><tp:taxon-name-part taxon-name-part-type="order">Diptera</tp:taxon-name-part></tp:taxon-name>: <tp:taxon-name><tp:taxon-name-part taxon-name-part-type="family">Limoniidae</tp:taxon-name-part></tp:taxon-name>) from Sichuan, China.</article-title><source>Zootaxa</source><volume>4969</volume>(<issue>2</issue>): <fpage>280</fpage>–<lpage>292</lpage>. <ext-link xlink:type="simple" ext-link-type="doi" xlink:href="10.11646/zootaxa.4969.2.3">https://doi.org/10.11646/zootaxa.4969.2.3</ext-link></mixed-citation></ref></ref-list></tp:taxon-treatment>
