# Supplementary material for: ﻿New species and records of the genus Antocha Osten Sacken (Diptera, Limoniidae) from Tibet, China with a key to species in Qinghai-Tibet region
Source: Zookeys. 2023 Mar 24;1156:53–69. doi: 10.3897/zookeys.1156.86786 (PMC10208986; doi:10.3897/zookeys.1156.86786)
Supplement: XML Treatment for Antocha (Antocha) spiralis [file zookeys.1156.86786-treatment3.xml]

<!DOCTYPE tp:taxon-treatment
  PUBLIC "-//TaxonX//DTD Taxonomic Treatment Publishing DTD v0 20100105//EN" "tax-treatment-NSO.dtd">
<tp:taxon-treatment xmlns:tp="http://www.plazi.org/taxpub"><tp:treatment-meta><kwd-group><label>Taxon classification</label><kwd>
                <named-content content-type="kingdom">Animalia</named-content>
              </kwd></kwd-group><mixed-citation publication-type="journal"><person-group><name><surname>Lv</surname><given-names>Hanhuiying</given-names></name><name><surname>Sun</surname><given-names>Juan</given-names></name><name><surname>Wang</surname><given-names>Ning</given-names></name><name><surname>Yang</surname><given-names>Ding</given-names></name><name><surname>Zhang</surname><given-names>Xiao</given-names></name></person-group><article-title>﻿New species and records of the genus <italic><tp:taxon-name><tp:taxon-name-part taxon-name-part-type="genus" reg="Antocha">Antocha</tp:taxon-name-part></tp:taxon-name></italic> Osten Sacken (<tp:taxon-name><tp:taxon-name-part taxon-name-part-type="order">Diptera</tp:taxon-name-part></tp:taxon-name>, <tp:taxon-name><tp:taxon-name-part taxon-name-part-type="family">Limoniidae</tp:taxon-name-part></tp:taxon-name>) from Tibet, China with a key to species in Qinghai-Tibet region</article-title><source>Zookeys</source><day>24</day><month>03</month><year>2023</year><volume>1156</volume><fpage>53</fpage><lpage>69</lpage><pub-id pub-id-type="doi">10.3897/zookeys.1156.86786</pub-id></mixed-citation></tp:treatment-meta><tp:nomenclature><label>﻿</label><tp:taxon-name><object-id xmlns:xlink="http://www.w3.org/1999/xlink" content-type="arpha" xlink:type="simple">B06A36D1-F7C3-5E45-8623-85090E10E985</object-id><tp:taxon-name-part taxon-name-part-type="genus" reg="Antocha">Antocha</tp:taxon-name-part> (<tp:taxon-name-part taxon-name-part-type="subgenus" reg="Antocha">Antocha</tp:taxon-name-part>) <tp:taxon-name-part taxon-name-part-type="species" reg="spiralis">spiralis</tp:taxon-name-part></tp:taxon-name><tp:taxon-authority>Alexander</tp:taxon-authority><xref ref-type="fig" rid="F6">Figs 6</xref><xref ref-type="fig" rid="F7">, 7</xref><tp:nomenclature-citation-list><tp:nomenclature-citation><tp:taxon-name><tp:taxon-name-part taxon-name-part-type="genus" reg="Antocha">Antocha</tp:taxon-name-part> (<tp:taxon-name-part taxon-name-part-type="subgenus" reg="Antocha">Antocha</tp:taxon-name-part>) <tp:taxon-name-part taxon-name-part-type="species" reg="spiralis">spiralis</tp:taxon-name-part></tp:taxon-name><comment><xref ref-type="bibr" rid="B3">Alexander 1932</xref>: 389 (original description).</comment></tp:nomenclature-citation></tp:nomenclature-citation-list></tp:nomenclature><tp:treatment-sec sec-type="material" id="SECID0EJLBG"><title>Material examined.</title><p>China • 9 ♂♂ 1 ♀; Tibet Autonomous Region, Bayi District, Pailong; <named-content xmlns:xlink="http://www.w3.org/1999/xlink" content-type="dwc:verbatimCoordinates" xlink:type="simple"><named-content content-type="geo-json" specific-use="{&#34;type&#34;:&#34;Point&#34;,&#34;coordinates&#34;:[95.008889,30.023611]}" id="NCID0ESLBG" xlink:type="simple">30°01'25"N, 95°00'32"E</named-content></named-content>; 2003 m a.s.l.; 20 June 2018; Liang Wang leg.; <named-content xmlns:xlink="http://www.w3.org/1999/xlink" content-type="dwc:institutional_code" xlink:title="Entomological Museum of China Agricultural University" xlink:href="http://grbio.org/institution/china-agricultural-university" xlink:type="simple">CAU</named-content>.</p></tp:treatment-sec><tp:treatment-sec sec-type="diagnosis" id="SECID0E2LBG"><title>Diagnosis.</title><p><tp:taxon-name><tp:taxon-name-part taxon-name-part-type="genus" reg="Antocha">Antocha</tp:taxon-name-part> (<tp:taxon-name-part taxon-name-part-type="subgenus" reg="Antocha">A.</tp:taxon-name-part>) <tp:taxon-name-part taxon-name-part-type="species" reg="spiralis">spiralis</tp:taxon-name-part></tp:taxon-name> can be recognized by thorax having no stripes, wing without stigma, basal section of M<sub>3</sub> about one and half times as long as m-m, posterior margin of tergite 9 having shallow, median emargination and slightly curved, blackened in distal 2/3 of outer gonostylus. Aedeagal complex with interbase nearly U-shaped; paramere apically slender and twisted into a spiral; inner branch of paramere with bifid tip.</p></tp:treatment-sec><tp:treatment-sec sec-type="description" id="SECID0ERMBG"><title>Description.</title><p><bold>Male.</bold> Body length 4.5–5.5 mm, wing length 5.0–6.0 mm, antenna length 1.0–1.2 mm.</p><p><bold><italic>Head</italic></bold> (Fig. <xref ref-type="fig" rid="F6">6b</xref>). Black with brown setae. Antenna brown, with dark brown pedicel. Scape cylindrical; pedicel and flagellomeres oval; terminal two segments slender. Rostrum yellow; palpus light brown; setae on rostrum and palpus brown.</p><fig id="F6" position="float" orientation="portrait"><object-id xmlns:xlink="http://www.w3.org/1999/xlink" content-type="doi" xlink:type="simple">10.3897/zookeys.1156.86786.figure6</object-id><object-id xmlns:xlink="http://www.w3.org/1999/xlink" content-type="arpha" xlink:type="simple">77056022-9447-5CDB-9379-E9FAA6BAA49B</object-id><label>Figure 6.</label><caption><p><tp:taxon-name><tp:taxon-name-part taxon-name-part-type="genus" reg="Antocha">Antocha</tp:taxon-name-part> (<tp:taxon-name-part taxon-name-part-type="subgenus" reg="Antocha">Antocha</tp:taxon-name-part>) <tp:taxon-name-part taxon-name-part-type="species" reg="spiralis">spiralis</tp:taxon-name-part></tp:taxon-name><bold>a</bold> habitus of male, lateral view <bold>b</bold> male head, lateral view <bold>c</bold> male thorax, dorsal view <bold>d</bold> male wing <bold>e</bold> aedeagus complex with gonocoxite and gonostyli, dorsal view <bold>f</bold> female ovipositor, lateral view. Scale bars: 1.0 mm (<bold>a</bold>); 0.3 mm (<bold>b</bold>); 0.4 mm (<bold>c</bold>); 0.6 mm (<bold>d</bold>); 0.2 mm (<bold>e, f</bold>).</p></caption><graphic xmlns:xlink="http://www.w3.org/1999/xlink" xlink:href="zookeys-1156-053_article-86786__-g006.jpg" position="float" orientation="portrait" xlink:type="simple" id="oo_829334.jpg"><uri content-type="original_file" xlink:type="simple">https://binary.pensoft.net/fig/829334</uri></graphic></fig><p><bold><italic>Thorax</italic></bold> (Fig. <xref ref-type="fig" rid="F6">6c</xref>). Pronotum brown. Prescutum and presutural scutum dark brown, without stripe. Postsutural scutum brownish yellow in middle; scutal lobes each with brown spot. Scutellum brown with middle of base brownish yellow. Mediotergite dark brown, with middle brownish yellow. Pleuron brown (Fig. <xref ref-type="fig" rid="F6">6a</xref>). Legs with fore and mid coxae brown; hind coxa yellow; trochanters yellow with side edges brown; femora brownish yellow to brown; remaining segments dark brown. Wing light brown, without stigma; anal angle nearly right-angled (Fig. <xref ref-type="fig" rid="F6">6d</xref>). Veins brown. Venation: Sc ending before fork of Rs, at about 5/6 of Rs; basal section of R<sub>5</sub> about 1½ times as long as r-m; m-cu shortly before fork of M, distance approximately 1/4 its own length; basal section of M<sub>3</sub> about 1½ as long as m-m; cell m<sub>1</sub> longer than cell dm. Halter pale.</p><p><bold><italic>Abdomen</italic>.</bold> Tergites 1–6 brown, tergites 7 and 8 dark brown. Sternites 1–6 brownish yellow to light brown; sternites 7 and 8 dark brown.</p><p><bold><italic>Hypopygium</italic></bold> (Figs <xref ref-type="fig" rid="F6">6e</xref>, <xref ref-type="fig" rid="F7">7</xref>). Posterior margin of tergite 9 with broad and shallow emargination (Fig. <xref ref-type="fig" rid="F7">7a</xref>). Gonocoxite nearly cylindrical with brown setae (Figs <xref ref-type="fig" rid="F6">6e</xref>, <xref ref-type="fig" rid="F7">7</xref>). Outer gonostylus slightly curved; base yellowish brown; distal 2/3 blackened, narrowing towards obtuse apex. Interbase nearly U-shaped, distal part flattened and oval (Figs <xref ref-type="fig" rid="F6">6e</xref>, <xref ref-type="fig" rid="F7">7</xref>). Paramere with rod-shaped base; apical part slender and twisted into spiral; tip sharp. Inner branch of paramere with tip bifid; outer tooth longer than inner one (Figs <xref ref-type="fig" rid="F6">6e</xref>, <xref ref-type="fig" rid="F7">7</xref>). Aedeagus with two projections near tip (Figs <xref ref-type="fig" rid="F6">6e</xref>, <xref ref-type="fig" rid="F7">7</xref>).</p><fig id="F7" position="float" orientation="portrait"><object-id xmlns:xlink="http://www.w3.org/1999/xlink" content-type="doi" xlink:type="simple">10.3897/zookeys.1156.86786.figure7</object-id><object-id xmlns:xlink="http://www.w3.org/1999/xlink" content-type="arpha" xlink:type="simple">13D7B488-94C2-5001-958D-5601D490E2C7</object-id><label>Figure 7.</label><caption><p><tp:taxon-name><tp:taxon-name-part taxon-name-part-type="genus" reg="Antocha">Antocha</tp:taxon-name-part> (<tp:taxon-name-part taxon-name-part-type="subgenus" reg="Antocha">Antocha</tp:taxon-name-part>) <tp:taxon-name-part taxon-name-part-type="species" reg="spiralis">spiralis</tp:taxon-name-part></tp:taxon-name><bold>a</bold> male hypopygium, dorsal view <bold>b</bold> male hypopygium, ventral view. Scale bar: 0.1 mm.</p></caption><graphic xmlns:xlink="http://www.w3.org/1999/xlink" xlink:href="zookeys-1156-053_article-86786__-g007.jpg" position="float" orientation="portrait" xlink:type="simple" id="oo_829335.jpg"><uri content-type="original_file" xlink:type="simple">https://binary.pensoft.net/fig/829335</uri></graphic></fig><p><bold>Female.</bold> Body length 4.5–5.5 mm, wing length 5.0–6.0 mm. Generally similar to male by body coloration.</p><p><bold><italic>Ovipositor</italic></bold> (Fig. <xref ref-type="fig" rid="F6">6f</xref>). Tergite 10 brownish yellow, with brown base. Cercus yellowish brown, with base darker, slender, and curved; tip raised and tapering. Hypogynial valve yellow, reaching approximately middle of cercus.</p></tp:treatment-sec><tp:treatment-sec sec-type="distribution" id="SECID0EWSBG"><title>Distribution.</title><p>China (Sichuan, Tibet), India.</p></tp:treatment-sec><tp:treatment-sec sec-type="remarks" id="SECID0E2SBG"><title>Remarks.</title><p>In China, this species was previously only known in Sichuan and is now recorded in Tibet for the first time. For descriptions and illustrations of this species, also see <xref ref-type="bibr" rid="B3">Alexander (1932)</xref> and <xref ref-type="bibr" rid="B18">Markevičiūtė et al. (2019</xref>, <xref ref-type="bibr" rid="B19">2021</xref>). Both <tp:taxon-name><tp:taxon-name-part taxon-name-part-type="genus" reg="Antocha">A.</tp:taxon-name-part> (<tp:taxon-name-part taxon-name-part-type="subgenus" reg="Antocha">A.</tp:taxon-name-part>) <tp:taxon-name-part taxon-name-part-type="species" reg="spiralis">spiralis</tp:taxon-name-part></tp:taxon-name> and <tp:taxon-name><tp:taxon-name-part taxon-name-part-type="genus" reg="Antocha">A.</tp:taxon-name-part> (<tp:taxon-name-part taxon-name-part-type="subgenus" reg="Antocha">A.</tp:taxon-name-part>) <tp:taxon-name-part taxon-name-part-type="species" reg="bella">bella</tp:taxon-name-part></tp:taxon-name> from China have the twisted structure of the hypopygium. In <tp:taxon-name><tp:taxon-name-part taxon-name-part-type="genus" reg="Antocha">A.</tp:taxon-name-part> (<tp:taxon-name-part taxon-name-part-type="subgenus" reg="Antocha">A.</tp:taxon-name-part>) <tp:taxon-name-part taxon-name-part-type="species" reg="spiralis">spiralis</tp:taxon-name-part></tp:taxon-name>, the apical part of the paramere is slender and twisted into a spiral, and the tip of the inner branch of the paramere is bifid (Figs <xref ref-type="fig" rid="F6">6e</xref>, <xref ref-type="fig" rid="F7">7</xref>), while in <tp:taxon-name><tp:taxon-name-part taxon-name-part-type="genus" reg="Antocha">A.</tp:taxon-name-part> (<tp:taxon-name-part taxon-name-part-type="subgenus" reg="Antocha">A.</tp:taxon-name-part>) <tp:taxon-name-part taxon-name-part-type="species" reg="bella">bella</tp:taxon-name-part></tp:taxon-name>, the tip of the inner branch of the paramere is twisted (<xref ref-type="bibr" rid="B18">Markevičiūtė et al. 2019</xref>).</p></tp:treatment-sec><ref-list><ref id="B3"><mixed-citation xmlns:xlink="http://www.w3.org/1999/xlink" xlink:type="simple"><person-group><name name-style="western"><surname>Alexander</surname><given-names>CP</given-names></name></person-group> (<year>1932</year>) <article-title>New or little-known <tp:taxon-name><tp:taxon-name-part taxon-name-part-type="family">Tipulidae</tp:taxon-name-part></tp:taxon-name> from eastern Asia (<tp:taxon-name><tp:taxon-name-part taxon-name-part-type="order">Diptera</tp:taxon-name-part></tp:taxon-name>). XI.</article-title><source>Philippine Journal of Science</source><volume>49</volume>: <fpage>373</fpage>–<lpage>406</lpage>.</mixed-citation></ref><ref id="B18"><mixed-citation xmlns:xlink="http://www.w3.org/1999/xlink" xlink:type="simple"><person-group><name name-style="western"><surname>Markevičiūtė</surname><given-names>R</given-names></name><name name-style="western"><surname>Podenas</surname><given-names>S</given-names></name><name name-style="western"><surname>Saldaitis</surname><given-names>A</given-names></name><name name-style="western"><surname>Bernotiene</surname><given-names>R</given-names></name></person-group> (<year>2019</year>) <article-title>A new species of <italic><tp:taxon-name><tp:taxon-name-part taxon-name-part-type="genus">Antocha</tp:taxon-name-part></tp:taxon-name></italic> Osten Sacken, 1860 (<tp:taxon-name><tp:taxon-name-part taxon-name-part-type="order">Diptera</tp:taxon-name-part></tp:taxon-name>: <tp:taxon-name><tp:taxon-name-part taxon-name-part-type="family">Limoniidae</tp:taxon-name-part></tp:taxon-name>) from Sichuan, China.</article-title><source>Zootaxa</source><volume>4661</volume>(<issue>1</issue>): <fpage>118</fpage>–<lpage>132</lpage>. <ext-link xlink:type="simple" ext-link-type="doi" xlink:href="10.11646/zootaxa.4661.1.5">https://doi.org/10.11646/zootaxa.4661.1.5</ext-link></mixed-citation></ref><ref id="B19"><mixed-citation xmlns:xlink="http://www.w3.org/1999/xlink" xlink:type="simple"><person-group><name name-style="western"><surname>Markevičiūtė</surname><given-names>R</given-names></name><name name-style="western"><surname>Podenas</surname><given-names>S</given-names></name><name name-style="western"><surname>Saldaitis</surname><given-names>A</given-names></name></person-group> (<year>2021</year>) <article-title>New <italic><tp:taxon-name><tp:taxon-name-part taxon-name-part-type="genus">Antocha</tp:taxon-name-part></tp:taxon-name></italic> Osten Sacken (<tp:taxon-name><tp:taxon-name-part taxon-name-part-type="order">Diptera</tp:taxon-name-part></tp:taxon-name>: <tp:taxon-name><tp:taxon-name-part taxon-name-part-type="family">Limoniidae</tp:taxon-name-part></tp:taxon-name>) from Sichuan, China.</article-title><source>Zootaxa</source><volume>4969</volume>(<issue>2</issue>): <fpage>280</fpage>–<lpage>292</lpage>. <ext-link xlink:type="simple" ext-link-type="doi" xlink:href="10.11646/zootaxa.4969.2.3">https://doi.org/10.11646/zootaxa.4969.2.3</ext-link></mixed-citation></ref></ref-list></tp:taxon-treatment>
