# Supplementary material for: ﻿New species and records of the genus Antocha Osten Sacken (Diptera, Limoniidae) from Tibet, China with a key to species in Qinghai-Tibet region
Source: Zookeys. 2023 Mar 24;1156:53–69. doi: 10.3897/zookeys.1156.86786 (PMC10208986; doi:10.3897/zookeys.1156.86786)
Supplement: XML Treatment for Antocha (Antocha) tibetana [file zookeys.1156.86786-treatment4.xml]

<!DOCTYPE tp:taxon-treatment
  PUBLIC "-//TaxonX//DTD Taxonomic Treatment Publishing DTD v0 20100105//EN" "tax-treatment-NSO.dtd">
<tp:taxon-treatment xmlns:tp="http://www.plazi.org/taxpub"><tp:treatment-meta><kwd-group><label>Taxon classification</label><kwd>
                <named-content content-type="kingdom">Animalia</named-content>
              </kwd></kwd-group><mixed-citation publication-type="journal"><person-group><name><surname>Lv</surname><given-names>Hanhuiying</given-names></name><name><surname>Sun</surname><given-names>Juan</given-names></name><name><surname>Wang</surname><given-names>Ning</given-names></name><name><surname>Yang</surname><given-names>Ding</given-names></name><name><surname>Zhang</surname><given-names>Xiao</given-names></name></person-group><article-title>﻿New species and records of the genus <italic><tp:taxon-name><tp:taxon-name-part taxon-name-part-type="genus" reg="Antocha">Antocha</tp:taxon-name-part></tp:taxon-name></italic> Osten Sacken (<tp:taxon-name><tp:taxon-name-part taxon-name-part-type="order">Diptera</tp:taxon-name-part></tp:taxon-name>, <tp:taxon-name><tp:taxon-name-part taxon-name-part-type="family">Limoniidae</tp:taxon-name-part></tp:taxon-name>) from Tibet, China with a key to species in Qinghai-Tibet region</article-title><source>Zookeys</source><day>24</day><month>03</month><year>2023</year><volume>1156</volume><fpage>53</fpage><lpage>69</lpage><pub-id pub-id-type="doi">10.3897/zookeys.1156.86786</pub-id></mixed-citation></tp:treatment-meta><tp:nomenclature><label>﻿</label><tp:taxon-name><object-id xmlns:xlink="http://www.w3.org/1999/xlink" content-type="arpha" xlink:type="simple">0B044188-DBD1-543B-A357-3A9CB01CD496</object-id><tp:taxon-name-part taxon-name-part-type="genus" reg="Antocha">Antocha</tp:taxon-name-part> (<tp:taxon-name-part taxon-name-part-type="subgenus" reg="Antocha">Antocha</tp:taxon-name-part>) <tp:taxon-name-part taxon-name-part-type="species" reg="tibetana">tibetana</tp:taxon-name-part><object-id xmlns:xlink="http://www.w3.org/1999/xlink" content-type="zoobank" xlink:type="simple">https://zoobank.org/81CC7F50-E60F-47BD-A80C-A206C006D2FA</object-id></tp:taxon-name><tp:taxon-authority>Lv &amp; Zhang</tp:taxon-authority><tp:taxon-status xmlns:xlink="http://www.w3.org/1999/xlink" xlink:type="simple">sp. nov.</tp:taxon-status><xref ref-type="fig" rid="F8">Figs 8</xref><xref ref-type="fig" rid="F9">, 9</xref></tp:nomenclature><tp:treatment-sec sec-type="type material" id="SECID0EFXBG"><title>Type material.</title><p><bold><italic>Holotype</italic></bold>: China • ♂; Tibet Autonomous Region, Medog County, 80k; <named-content xmlns:xlink="http://www.w3.org/1999/xlink" content-type="dwc:verbatimCoordinates" xlink:type="simple"><named-content content-type="geo-json" specific-use="{&#34;type&#34;:&#34;Point&#34;,&#34;coordinates&#34;:[96.088611,29.479722]}" id="NCID0ETXBG" xlink:type="simple">29°28'47"N, 96°05'19"E</named-content></named-content>; 2104 m a.s.l.; 30 July 2014; Tingting Zhang leg; <named-content xmlns:xlink="http://www.w3.org/1999/xlink" content-type="dwc:institutional_code" xlink:title="Entomological Museum of China Agricultural University" xlink:href="http://grbio.org/institution/china-agricultural-university" xlink:type="simple">CAU</named-content>. <bold><italic>Paratypes</italic></bold>: China • 1 ♂ 2 ♀♀; Tibet Autonomous Region, Medog County, 80k; <named-content xmlns:xlink="http://www.w3.org/1999/xlink" content-type="dwc:verbatimCoordinates" xlink:type="simple"><named-content content-type="geo-json" specific-use="{&#34;type&#34;:&#34;Point&#34;,&#34;coordinates&#34;:[96.088611,29.479722]}" id="NCID0EEYBG" xlink:type="simple">29°28'47"N, 96°05'19"E</named-content></named-content>; 2104 m a.s.l.; 1 Aug. 2014; Tingting Zhang leg; <named-content xmlns:xlink="http://www.w3.org/1999/xlink" content-type="dwc:institutional_code" xlink:title="Entomological Museum of China Agricultural University" xlink:href="http://grbio.org/institution/china-agricultural-university" xlink:type="simple">CAU</named-content>.</p></tp:treatment-sec><tp:treatment-sec sec-type="diagnosis" id="SECID0ENYBG"><title>Diagnosis.</title><p><tp:taxon-name><tp:taxon-name-part taxon-name-part-type="genus" reg="Antocha">Antocha</tp:taxon-name-part> (<tp:taxon-name-part taxon-name-part-type="subgenus" reg="Antocha">A.</tp:taxon-name-part>) <tp:taxon-name-part taxon-name-part-type="species" reg="tibetana">tibetana</tp:taxon-name-part></tp:taxon-name> sp. nov. can be recognized by thorax with three dark brown stripes, wing having indistinct stigma, basal section of M<sub>3</sub> about twice as long as m-m, posterior margin of tergite with shallow emargination and outer gonostylus apically claw-shaped. Aedeagal complex with interbase distally horn-like; paramere apically flattened and triangular; inner branch of paramere with tip bifid into two teeth.</p></tp:treatment-sec><tp:treatment-sec sec-type="description" id="SECID0EDZBG"><title>Description.</title><p><bold>Male.</bold> Body length 4.5–5.0 mm, wing length 5.1–5.5 mm, antenna length 1.0–1.2 mm.</p><p><bold><italic>Head</italic></bold> (Fig. <xref ref-type="fig" rid="F8">8b</xref>). Dark brown, with brown setae. Antenna brown, with brown setae. Scape nearly cylindrical; pedicel oval; flagellomeres oval, apically shortened. Rostrum and palpus brown, with brown setae.</p><fig id="F8" position="float" orientation="portrait"><object-id xmlns:xlink="http://www.w3.org/1999/xlink" content-type="doi" xlink:type="simple">10.3897/zookeys.1156.86786.figure8</object-id><object-id xmlns:xlink="http://www.w3.org/1999/xlink" content-type="arpha" xlink:type="simple">4A31FF08-9141-5CA9-8352-76F2F6000643</object-id><label>Figure 8.</label><caption><p><tp:taxon-name><tp:taxon-name-part taxon-name-part-type="genus" reg="Antocha">Antocha</tp:taxon-name-part> (<tp:taxon-name-part taxon-name-part-type="subgenus" reg="Antocha">Antocha</tp:taxon-name-part>) <tp:taxon-name-part taxon-name-part-type="species" reg="tibetana">tibetana</tp:taxon-name-part></tp:taxon-name> sp. nov. <bold>a</bold> habitus of male, lateral view <bold>b</bold> male head, lateral view <bold>c</bold> male thorax, dorsal view <bold>d</bold> male wing <bold>e</bold> aedeagus complex with gonocoxite and gonostyli, dorsal view <bold>f</bold> female ovipositor, lateral view. Scale bars: 1.0 mm (<bold>a</bold>); 0.3 mm (<bold>b, c</bold>); 0.5 mm (<bold>d</bold>); 0.2 mm (<bold>e, f</bold>).</p></caption><graphic xmlns:xlink="http://www.w3.org/1999/xlink" xlink:href="zookeys-1156-053_article-86786__-g008.jpg" position="float" orientation="portrait" xlink:type="simple" id="oo_829336.jpg"><uri content-type="original_file" xlink:type="simple">https://binary.pensoft.net/fig/829336</uri></graphic></fig><p><bold><italic>Thorax</italic></bold> (Fig. <xref ref-type="fig" rid="F8">8c</xref>). Pronotum brown. Prescutum and presutural scutum brownish yellow, with three dark brown stripes. Postsutural scutum brownish yellow; scutal lobes each with a brown spot. Scutellum brown, with middle brownish yellow. Mediotergite brown with side edges light brown. Pleuron brownish yellow (Fig. <xref ref-type="fig" rid="F8">8a</xref>). Legs with coxae and trochanters yellow; rest of segments brownish yellow. Wing light brownish yellow, with very indistinct stigma; anal angle nearly right-angled (Fig. <xref ref-type="fig" rid="F8">8d</xref>). Veins brownish yellow. Venation: Sc ending before fork of Rs, at about 5/6 of Rs; basal section of R<sub>5</sub> about 1½ as long as r-m; m-cu shortly before fork of M, distance approximately 1/3 its own length; basal section of M<sub>3</sub> about twice as long as m-m; cell m<sub>1</sub> longer than cell dm. Halter pale with stem light yellow.</p><p><bold><italic>Abdomen</italic>.</bold> Tergites 1–6 brown, tergites 7 and 8 dark brown. Sternites 1–6 brownish yellow; sternites 7 and 8 dark brown.</p><p><bold><italic>Hypopygium</italic></bold> (Figs <xref ref-type="fig" rid="F8">8e</xref>, <xref ref-type="fig" rid="F9">9</xref>). Yellow. Posterior margin of tergite 9 with shallow emargination (Fig. <xref ref-type="fig" rid="F9">9a</xref>). Gonocoxite nearly cylindrical with brown setae (Figs <xref ref-type="fig" rid="F8">8e</xref>, <xref ref-type="fig" rid="F9">9</xref>). Outer gonostylus apically black with tip curved, claw-shaped. Inner gonostylus nearly straight with tip rounded. Interbase nearly V-shaped, distal part flattened and horn-like, with tip blunt (Figs <xref ref-type="fig" rid="F8">8e</xref>, <xref ref-type="fig" rid="F9">9</xref>). Paramere with base rod-shaped; apical part flattened, triangular in shape. Inner branch of paramere with tip bifid, two teeth almost equal in length (Figs <xref ref-type="fig" rid="F8">8e</xref>, <xref ref-type="fig" rid="F9">9</xref>). Aedeagus rod-shaped, curved ventrally (Figs <xref ref-type="fig" rid="F8">8e</xref>, <xref ref-type="fig" rid="F9">9</xref>).</p><fig id="F9" position="float" orientation="portrait"><object-id xmlns:xlink="http://www.w3.org/1999/xlink" content-type="doi" xlink:type="simple">10.3897/zookeys.1156.86786.figure9</object-id><object-id xmlns:xlink="http://www.w3.org/1999/xlink" content-type="arpha" xlink:type="simple">00D63E23-C667-5EC2-9C6B-E06ECE4AB68F</object-id><label>Figure 9.</label><caption><p><tp:taxon-name><tp:taxon-name-part taxon-name-part-type="genus" reg="Antocha">Antocha</tp:taxon-name-part> (<tp:taxon-name-part taxon-name-part-type="subgenus" reg="Antocha">Antocha</tp:taxon-name-part>) <tp:taxon-name-part taxon-name-part-type="species" reg="tibetana">tibetana</tp:taxon-name-part></tp:taxon-name> sp. nov. <bold>a</bold> male hypopygium, dorsal view <bold>b</bold> male hypopygium, ventral view. Scale bar: 0.1 mm.</p></caption><graphic xmlns:xlink="http://www.w3.org/1999/xlink" xlink:href="zookeys-1156-053_article-86786__-g009.jpg" position="float" orientation="portrait" xlink:type="simple" id="oo_829337.jpg"><uri content-type="original_file" xlink:type="simple">https://binary.pensoft.net/fig/829337</uri></graphic></fig><p><bold>Female.</bold> Body length 5.0–5.3 mm, wing length 5.5–5.7 mm. Generally similar to male by body coloration.</p><p><bold><italic>Ovipositor</italic></bold> (Fig. <xref ref-type="fig" rid="F8">8f</xref>). Tergite 10 yellowish. Cercus pale yellow, with base darker; tip raised and tapering. Hypogynial valve yellowish, reaching approximately middle of cercus.</p></tp:treatment-sec><tp:treatment-sec sec-type="etymology" id="SECID0EG6BG"><title>Etymology.</title><p>The species is named after the type locality, Tibet.</p></tp:treatment-sec><tp:treatment-sec sec-type="distribution" id="SECID0EL6BG"><title>Distribution.</title><p>China (Tibet).</p></tp:treatment-sec><tp:treatment-sec sec-type="remarks" id="SECID0EQ6BG"><title>Remarks.</title><p>The new species is somewhat similar to <tp:taxon-name><tp:taxon-name-part taxon-name-part-type="genus" reg="Antocha">A.</tp:taxon-name-part> (<tp:taxon-name-part taxon-name-part-type="subgenus" reg="Antocha">A.</tp:taxon-name-part>) <tp:taxon-name-part taxon-name-part-type="species" reg="spiralis">spiralis</tp:taxon-name-part></tp:taxon-name> from China and India with the similar wing venation and bifid tip of inner branch of paramere, but it can be easily distinguished by the three stripes on the thorax (Fig. <xref ref-type="fig" rid="F8">8c</xref>) and the triangular apex of the paramere (Figs <xref ref-type="fig" rid="F8">8e</xref>, <xref ref-type="fig" rid="F9">9</xref>). In <tp:taxon-name><tp:taxon-name-part taxon-name-part-type="genus" reg="Antocha">A.</tp:taxon-name-part> (<tp:taxon-name-part taxon-name-part-type="subgenus" reg="Antocha">A.</tp:taxon-name-part>) <tp:taxon-name-part taxon-name-part-type="species" reg="spiralis">spiralis</tp:taxon-name-part></tp:taxon-name>, the thorax has no obvious longitudinal stripes (Fig. <xref ref-type="fig" rid="F6">6c</xref>), while the apex of the paramere is slender and twisted into a spiral (Figs <xref ref-type="fig" rid="F6">6e</xref>, <xref ref-type="fig" rid="F7">7</xref>).</p></tp:treatment-sec><tp:treatment-sec><!--Section generated to contain objects referenced in tp:taxon-treatment.--><fig id="F6" position="float" orientation="portrait"><object-id xmlns:xlink="http://www.w3.org/1999/xlink" content-type="doi" xlink:type="simple">10.3897/zookeys.1156.86786.figure6</object-id><object-id xmlns:xlink="http://www.w3.org/1999/xlink" content-type="arpha" xlink:type="simple">77056022-9447-5CDB-9379-E9FAA6BAA49B</object-id><label>Figure 6.</label><caption><p><tp:taxon-name><tp:taxon-name-part taxon-name-part-type="genus" reg="Antocha">Antocha</tp:taxon-name-part> (<tp:taxon-name-part taxon-name-part-type="subgenus" reg="Antocha">Antocha</tp:taxon-name-part>) <tp:taxon-name-part taxon-name-part-type="species" reg="spiralis">spiralis</tp:taxon-name-part></tp:taxon-name><bold>a</bold> habitus of male, lateral view <bold>b</bold> male head, lateral view <bold>c</bold> male thorax, dorsal view <bold>d</bold> male wing <bold>e</bold> aedeagus complex with gonocoxite and gonostyli, dorsal view <bold>f</bold> female ovipositor, lateral view. Scale bars: 1.0 mm (<bold>a</bold>); 0.3 mm (<bold>b</bold>); 0.4 mm (<bold>c</bold>); 0.6 mm (<bold>d</bold>); 0.2 mm (<bold>e, f</bold>).</p></caption><graphic xmlns:xlink="http://www.w3.org/1999/xlink" xlink:href="zookeys-1156-053_article-86786__-g006.jpg" position="float" orientation="portrait" xlink:type="simple" id="oo_829334.jpg"><uri content-type="original_file" xlink:type="simple">https://binary.pensoft.net/fig/829334</uri></graphic></fig><fig id="F7" position="float" orientation="portrait"><object-id xmlns:xlink="http://www.w3.org/1999/xlink" content-type="doi" xlink:type="simple">10.3897/zookeys.1156.86786.figure7</object-id><object-id xmlns:xlink="http://www.w3.org/1999/xlink" content-type="arpha" xlink:type="simple">13D7B488-94C2-5001-958D-5601D490E2C7</object-id><label>Figure 7.</label><caption><p><tp:taxon-name><tp:taxon-name-part taxon-name-part-type="genus" reg="Antocha">Antocha</tp:taxon-name-part> (<tp:taxon-name-part taxon-name-part-type="subgenus" reg="Antocha">Antocha</tp:taxon-name-part>) <tp:taxon-name-part taxon-name-part-type="species" reg="spiralis">spiralis</tp:taxon-name-part></tp:taxon-name><bold>a</bold> male hypopygium, dorsal view <bold>b</bold> male hypopygium, ventral view. Scale bar: 0.1 mm.</p></caption><graphic xmlns:xlink="http://www.w3.org/1999/xlink" xlink:href="zookeys-1156-053_article-86786__-g007.jpg" position="float" orientation="portrait" xlink:type="simple" id="oo_829335.jpg"><uri content-type="original_file" xlink:type="simple">https://binary.pensoft.net/fig/829335</uri></graphic></fig></tp:treatment-sec></tp:taxon-treatment>
